# Supplementary material for: A deep sequencing approach to estimate Plasmodium falciparum complexity of infection (COI) and explore apical membrane antigen 1 diversity
Source: Malar J. 2017 Dec 16;16:490. doi: 10.1186/s12936-017-2137-9 (PMC5732508; doi:10.1186/s12936-017-2137-9)
Supplement: Supplementary file 1 — Additional file 1. Population cluster sample characteristics. Asterisks (*) indicate population cluster samples that failed initial pfama1 PCR amplification (n=5). Diamonds (♦) indicate a population cluster sample that was not successfully sequenced (n=6). [file 12936_2017_2137_MOESM1_ESM.xlsx]

## Sheet: Sheet1
Population Cluster ID	Number of Samples	DRC DHS Cluster ID	Province
1	4	2	Nord Kivu
2	6	4	Bandundu
3	10	7	Kasai Occidental
4	12	8	Bandundu
5	13	12	Bandundu
6	21	18	Bandundu
7*	13	20	Bas Congo
8	4	21	Equateur
9	9	22	Kinshasa
10	15	25	Kasai Oriental
11	2	28	Nord Kivu
12	11	29	Katanga
13	12	32	Orientale
14	5	33	Kinshasa
15	22	35	Equateur
16	9	36	Nord Kivu
17	10	38	Kasai Occidental
18	6	44	Orientale
19	7	47	Kinshasa
20	7	48	Maniema
21♦	14	49	Katanga
22	18	50	Katanga
23	19	51	Equateur
24	5	60	Sud Kivu
25♦	13	66	Maniema
26	12	68	Kasai Oriental
27	13	69	Sud Kivu
28	13	71	Bandundu
29	9	75	Maniema
30	6	78	Sud Kivu
31	19	80	Kasai Oriental
32	10	85	Bas Congo
33♦	16	92	Orientale
34	15	98	Orientale
35	8	111	Kinshasa
36	4	120	Bas Congo
37	17	122	Kasai Oriental
39	12	127	Orientale
40	3	130	Equateur
41♦	13	133	Bas Congo
42	9	137	Sud Kivu
43*	9	138	Kasa‹ Occidental
44	12	139	Bandundu
45	5	142	Bas Congo
46	5	145	Kinshasa
47*	22	146	Equateur
48♦	3	147	Bas Congo
49	8	148	Orientale
50	19	151	Bandundu
51	19	152	Bandundu
52	8	153	Kasai Occidental
53	5	154	Kasai Oriental
54*	12	155	Kasa‹ Occidental
55	9	156	Kasai Oriental
56	5	158	Kinshasa
57	19	164	Equateur
59	15	175	Orientale
60	16	180	Kasai Oriental
61	9	183	Orientale
62	14	187	Orientale
63	14	190	Kasai Oriental
64	2	191	Maniema
65♦	19	194	Equateur
66	13	197	Katanga
67	11	211	Equateur
68	12	213	Maniema
69	13	214	Orientale
70	15	218	Bandundu
71	12	223	Orientale
73	11	230	Bas Congo
74*	6	242	Maniema
76	18	247	Maniema
77	7	254	Katanga
78	13	261	Katanga
79	10	262	Kasai Occidental
80	14	263	Orientale
81	10	264	Equateur
82	24	277	Equateur
83	6	282	Maniema
84	8	287	Bandundu
85	17	290	Orientale
86	25	293	Bandundu
87	7	294	Katanga
88	14	298	Bandundu
