# Supplementary material for: A deep sequencing approach to estimate Plasmodium falciparum complexity of infection (COI) and explore apical membrane antigen 1 diversity
Source: Malar J. 2017 Dec 16;16:490. doi: 10.1186/s12936-017-2137-9 (PMC5732508; doi:10.1186/s12936-017-2137-9)
Supplement: Supplementary file 5 — Additional file 5. Pfama1 haplotype sequences and NCBI GenBank accession numbers. [file 12936_2017_2137_MOESM5_ESM.xlsx]

## Sheet: Sheet1
Haplotype	GenBank Accession Number	Sequence (5'-->3')
PopUID00	MF686925	CCATCAGGGAAATGTCCAGTATTTGGTAAAGGTATAATTATTGAGAATTCAAAAACTACTTTTTTAACACCGGTAGCTACGGAAAATCAAGATTTAAAAGATGGAGGTTTTGCTTTTCCTCCAACAAATCCTCCTATGTCACCAATGACATTAAATGGTATGAGAGATTTATAT
PopUID01	MF686926	CCATCAGGGAAATGTCCAGTATTTGGTAAAGGTATAATTATTGAGAATTCAAATACTACTTTTTTAAAACCGGTAGCTACGGGAAATCAAGATTTAAAAGATGGAGGTTTTGCTTTTCCTCCAACAGAACCTCTTATATCACCAATGACATTAGATGATATGAGAGATTTTTAT
PopUID02	MF686927	CCATCAGGGAAATGTCCAGTATTTGGTAAAGGTATAATTATTGAGAATTCAAATACTACTTTTTTAACACCGGTAGCTACGGAAAATCAAGATTTAAAAGATGGAGGTTTTGCTTTTCCTCCAACAAATCCTCTTATATCACCAATGACATTAAATGGTATGAAAGATTTTTAT
PopUID04	MF686928	CCATCAGGGAAATGTCCAGTATTTGGTAAAGGTATAATTATTGAGAATTCAAATACTACTTTTTTAACACCGGTAGCTACGGGAAATCAATATTTAAAAGATGGAGGTTTTGCTTTTCCTCCAACAGAACCTCATATGTCACCAATGACATTAGATGAAATGAGACATTTTTAT
PopUID06	MF686929	CCATCAGGGAAATGTCCAGTATTTGGTAAAGGTATAATTATTGAGAATTCAAATACTACTTTTTTAAAACCGGTAGCTACGGGAAATCAAGATTTAAAAGATGGAGGTTTTGCTTTTCCTCCAACAAATCCTCTTATATCACCAATGACATTAAATGGTATGAGAGATTTTTAT
PopUID07	MF686930	CCATCAGGGAAATGTCCAGTATTTGGTAAAGGTATAATTATTGAGAATTCAAATACTACTTTTTTAACACCGGTAGCTACGGGAAAACAAGATTTAAAAGATGGAGGTTTTGCTTTTCCTCCAACAAATCCTCTTATATCACCAATGACATTAAATGGTATGAAAGATTTTTAT
PopUID08	MF686931	CCATCAGGGAAATGTCCAGTATTTGGTAAAGGTATAATTATTGAGAATTCAAATACTACTTTTTTAACACCGGTAGCTACGGAAAATCAAGATTTAAAAGATGGAGGTTTTGCTTTTCCTCCAACAGAACCTCTTATGTCACCAATGACATTAGATCAAATGAGACATTTTTAT
PopUID09	MF686932	CCATCAGGGAAATGTCCAGTATTTGGTAAAGGTATAATTATTGAGAATTCAAATACTACTTTTTTAACACCGGTAGCTACGGTAAATCAAGATTTAAAAGATGGAGGTTTTGCTTTTCCTCCAACAAAACCTCTTATGTCACCAATGACATTAGATGATATGAGACTTTTGTAT
PopUID10	MF686933	CCATCAGGGAAATGTCCAGTATTTGGTAAAGGTATAATTATTGAGAATTCAAATACTACTTTTTTAACACCGGTAGCTACGGAAAATCAAGATTTAAAAGATGGAGGTTTTGCTTTTCCTCCAACAAATCCTCCTATGTCACCAATGACATTAAATGGTATGAGAGATTTATAT
PopUID12	MF686934	CCATCAGGGAAATGTCCAGTATTTGGTAAAGGTATAATTATTGAGAATTCAAATACTACTTTTTTAACACCGGTAGCTACGGAAAATCAAGATTTAAAAGATGGAGGTTTTGCTTTTCCTCCAACAAAACCTCTTATGTCACCAATGACATTAGATGATATGAGACTTTTGTAT
PopUID14	MF686935	CCATCAGGGAAATGTCCAGTATTTGGTAAAGGTATAATTATTGAGAATTCAAATACTACTTTTTTAACACCGGTAGCTACGGGAAATCAAGATTTAAAAGATGGAGGTTTTGCTTTTCCTCCAACAAAACCTCTTATGTCACCAATGACATTAGATGATATGAGACTTTTGTAT
PopUID15	MF686936	CCATCAGGGAAATGTCCAGTATTTGGTAAAGGTATAATTATTGAGAATTCAAATACTACTTTTTTAACACCGGTAGCTACGGAAAATCAAGATTTAAAAGATGGAGGTTTTGCTTTTCCTCCAACAAAACCTCTTATATCACCAATGACATTAGATCAAATGAGAGATTTATAT
PopUID16	MF686937	CCATCAGGGAAATGTCCAGTATTTGGTAAAGGTATAATTATTGAGAATTCAAATACTACTTTTTTAACACCGGTAGCTACGGAAAATCAAGATTTAAAAGATGGAGGTTTTGCTTTTCCTCCAACAAATCCTCCTATGTCACCAATGACATTAGATCAAATGAGACATTTTTAT
PopUID18	MF686938	CCATCAGGGAAATGTCCAGTATTTGGTAAAGGTATAATTATTGAGAATTCAAATACTACTTTTTTAAAACCGGTAGCTACGGGAAATCAAGATTTAAAAGATGGAGGTTTTGCTTTTCCTCCAACAAATCCTCCTATGTCACCAATGACATTAAATGGTATGAGAGATTTATAT
PopUID19	MF686939	CCATCAGGGAAATGTCCAGTATTTGGTAAAGGTATAATTATTGAGAATTCAAATACTACTTTTTTAACACCGGTAGCTACGGGAAATCAATATTTAAAAGATGGAGGTTTTGCTTTTCCTCCAACAAAACCTCTTATGTCACCAATGACATTAGATGATATGAGACTTTTGTAT
PopUID20	MF686940	CCATCAGGGAAATGTCCAGTATTTGGTAAAGGTATAATTATTGAGAATTCAAATACTACTTTTTTAACACCGGTAGCTACGGGAAATCAATATTTAAAAGATGGAGGTTTTGCTTTTCCTCCAACAGAACCTCTTATGTCACCAATGACATTAGATGAAATGAGACATTTTTAT
PopUID21	MF686941	CCATCAGGGAAATGTCCAGTATTTGGTAAAGGTATAATTATTGAGAATTCAAATACTACTTTTTTAACACCGGTAGCTACGGAAAATCAAGATTTAAAAGATGGAGGTTTTGCTTTTCCTCCAACAAAACCTCATATGTCACCAATGACATTAGATGATATGAGACTTTTGTAT
PopUID22	MF686942	CCATCAGGGAAATGTCCAGTATTTGGTAAAGGTATAATTATTGAGAATTCAAATACTACTTTTTTAAAACCGGTAGCTACGGGAAATCAAGATTTAAAAGATGGAGGTTTTGCTTTTCCTCCAACAAATCCTCTTATATCACCAATGACATTAAATGGTATGAAAGATTTTTAT
PopUID23	MF686943	CCATCAGGGAAATGTCCAGTATTTGGTAAAGGTATAATTATTGAGAATTCAAATACTACTTTTTTAACACCGGTAGCTACGGAAAATCAAGATTTAAAAGATGGAGGTTTTGCTTTTCCTCCAACAAATCCTCTTATATCACCAATGACATTAGATCATATGAGAGATTCTTAT
PopUID24	MF686944	CCATCAGGGAAATGTCCAGTATTTGGTAAAGGTATAATTATTGAGAATTCAAAAACTACTTTTTTAACACCGGTAGCTACGGAAAATCAAGATTTAAAAGATGGAGGTTTTGCTTTTCCTCCAACAAAACCTCTTATGTCACCAATGACATTAGATCAAATGAGACATTTTTAT
PopUID27	MF686945	CCATCAGGGAAATGTCCAGTATTTGGTAAAGGTATAATTATTGAGAATTCAAATACTACTTTTTTAACACCGGTAGCTACGGAAAATCAAGATTTAAAAGATGGAGGTTTTGCTTTTCCTCCAACAGAACCTCTTATGTCACCAATGACATTAGATCGTATGAGAGATTTTTAT
PopUID28	MF686946	CCATCAGGGAAATGTCCAGTATTTGGTAAAGGTATAATTATTGAGAATTCAAATACTACTTTTTTAACACCGGTAGCTACGGAAAATCAAGATTTAAAAGATGGAGGTTTTGCTTTTCCTCCAACAGAACCTCTTATATCACCAATGACATTAGATCAAATGAGACATCTTTAT
PopUID32	MF686947	CCATCAGGGAAATGTCCAGTATTTGGTAAAGGTATAATTATTGAGAATTCAAATACTACTTTTTTAAAACCGGTAGCTACGGGAAATCAAGATTTAAAAGATGGAGGTTTTGCTTTTCCTCCAACAAAACCTCTTATATCACCAATGACATTAGATGATATGAGAGATTTTTAT
PopUID34	MF686948	CCATCAGGGAAATGTCCAGTATTTGGTAAAGGTATAATTATTGAGAATTCAAAAACTACTTTTTTAACACCGGTAGCTACGGAAAATCAAGATTTAAAAGATGGAGGTTTTGCTTTTCCTCCAACAGAACCTCTTATATCACCAATGACATTAGATGATATGAGAGATTCTTAT
PopUID36	MF686949	CCATCAGGGAAATGTCCAGTATTTGGTAAAGGTATAATTATTGAGAATTCAAATACTACTTTTTTAACACCGGTAGCTACGGAAAATCAATATTTAAAAGATGGAGGTTTTGCTTTTCCTCCAACAGAACCTCTTATGTCACCAATGACATTAGATGAAATGAGACATTTTTAT
PopUID37	MF686950	CCATCAGGGAAATGTCCAGTATTTGGTAAAGGTATAATTATTGAGAATTCAAATACTACTTTTTTAACACCGGTAGCTACGGGAAAACAAGATTTAAAAGATGGAGGTTTTGCTTTTCCTCCAACAAATCCTCTTATATCACCAATGACATTAGATCATATGAGAGATTCTTAT
PopUID38	MF686951	CCATCAGGGAAATGTCCAGTATTTGGTAAAGGTATAATTATTGAGAATTCAAATACTACTTTTTTAACACCGGTAGCTACGGAAAATCAAGATTTAAAAGATGGAGGTTTTGCTTTTCCTCCAACAAAACCTCTTATATCACCAATGACATTAGATCAAATGAGAGATTTTTAT
PopUID40	MF686952	CCATCAGGGAAATGTCCAGTATTTGGTAAAGGTATAATTATTGAGAATTCAAATACTACTTTTTTAAAACCGGTAGCTACGGGAAATCAAGATTTAAAAGATGGAGGTTTTGCTTTTCCTCCAACAGAACCTCTTATATCACCAATGACATTAGATGATATGAGACGTTTTTAT
PopUID41	MF686953	CCATCAGGGAAATGTCCAGTATTTGGTAAAGGTATAATTATTGAGAATTCAAAAACTACTTTTTTAACACCGGTAGCTACGGAAAATCAAGATTTAAAAGATGGAGGTTTTGCTTTTCCTCCAACAAAACCTCTTATATCACCAATGACATTAGATCAAATGAGAGATTTATAT
PopUID42	MF686954	CCATCAGGGAAATGTCCAGTATTTGGTAAAGGTATAATTATTGAGAATTCAAAAACTACTTTTTTAACACCGGTAGCTACGGAAAATCAAGATTTAAAAGATGGAGGTTTTGCTTTTCCTCCAACAAATCCTCTTATGTCACCAATGACATTAGATCAAATGAGACATTTTTAT
PopUID43	MF686955	CCATCAGGGAAATGTCCAGTATTTGGTAAAGGTATAATTATTGAGAATTCAAATACTACTTTTTTAACACCGGTAGCTACGGAAAATCAAGATTTAAAAGATGGAGGTTTTGCTTTTCCTCCAACAGAACCTCTTATGTCACCAATGACATTAGATGATATGAGACGTTTTTAT
PopUID44	MF686956	CCATCAGGGAAATGTCCAGTATTTGGTAAAGGTATAATTATTGAGAATTCAAATACTACTTTTTTAAAACCGGTAGCTACGGGAAATCAAGATTTAAAAGATGGAGGTTTTGCTTTTCCTCCAACAAATCCTCTTATATCACCAATGACATTAGATCAAATGAGACATTTTTAT
PopUID45	MF686957	CCATCAGGGAAATGTCCAGTATTTGGTAAAGGTATAATTATTGAGAATTCAAATACTACTTTTTTAACACCGGTAGCTACGGAAAATCAAGATTTAAAAGATGGAGGTTTTGCTTTTCCTCCAACAAATCCTCTTATATCACCAATGACATTAAATGGTATGAGAGATTTATAT
PopUID48	MF686958	CCATCAGGGAAATGTCCAGTATTTGGTAAAGGTATAATTATTGAGAATTCAAATACTACTTTTTTAAAACCGGTAGCTACGGGAAATCAAGATTTAAAAGATGGAGGTTTTGCTTTTCCTCCAACAGAACCTCTTATATCACCAATGACATTAAATGGTATGAGAGATTTATAT
PopUID49	MF686959	CCATCAGGGAAATGTCCAGTATTTGGTAAAGGTATAATTATTGAGAATTCAAAAACTACTTTTTTAACACCGGTAGCTACGGAAAATCAAGATTTAAAAGATGGAGGTTTTGCTTTTCCTCCAACAGAACCTCTTATGTCACCAATGACATTAGATCAAATGAGACATTTTTAT
PopUID51	MF686960	CCATCAGGGAAATGTCCAGTATTTGGTAAAGGTATAATTATTGAGAATTCAAATACTACTTTTTTAAAACCGGTAGCTACGGGAAATCAAGATTTAAAAGATGGAGGTTTTGCTTTTCCTCCAACAGAACCTCCTATATCACCAATGACATTAGATGATATGAGACGTTTTTAT
PopUID52	MF686961	CCATCAGGGAAATGTCCAGTATTTGGTAAAGGTATAATTATTGAGAATTCAAATACTACTTTTTTAAAACCGGTAGCTACGGAAAATCAAGATTTAAAAGATGGAGGTTTTGCTTTTCCTCCAACAAATCCTCTTATGTCACCAATGACATTAGATCATATGAGACATCTTTAT
PopUID53	MF686962	CCATCAGGGAAATGTCCAGTATTTGGTAAAGGTATAATTATTGAGAATTCAAATACTACTTTTTTAACACCGGTAGCTACGGAAAATCAAGATTTAAAAGATGGAGGTTTTGCTTTTCCTCCAACAAAACCTCTTATGTCACCAATGACATTAGATCAAATGAGAGATTTTTAT
PopUID54	MF686963	CCATCAGGGAAATGTCCAGTATTTGGTAAAGGTATAATTATTGAGAATTCAAAAACTACTTTTTTAACACCGGTAGCTACGGGAAAACAAGATTTAAAAGATGGAGGTTTTGCTTTTCCTCCAACAAATCCTCTTATATCACCAATGACATTAAATGGTATGAAAGATTTTTAT
PopUID55	MF686964	CCATCAGGGAAATGTCCAGTATTTGGTAAAGGTATAATTATTGAGAATTCAAATACTACTTTTTTAACACCGGTAGCTACGGGAAAACAAGATTTAAAAGATGGAGGTTTTGCTTTTCCTCCAACAAATCCTCTTATATCACCAATGACATTAAATGGTATGAGAGATTTTTAT
PopUID56	MF686965	CCATCAGGGAAATGTCCAGTATTTGGTAAAGGTATAATTATTGAGAATTCAATAACTACTTTTTTAACACCGGTAGCTACGGAAAATCAAGATTTAAAAGATGGAGGTTTTGCTTTTCCTCCAACAAATCCTCCTATGTCACCAATGACATTAAATGGTATGAGAGATTTATAT
PopUID57	MF686966	CCATCAGGGAAATGTCCAGTATTTGGTAAAGGTATAATTATTGAGAATTCAAAAACTACTTTTTTAACACCGGTAGCTACGGAAAATCAAGATTTAAAAGATGGAGGTTTTGCTTTTCCTCCAACAGAACCTCTTATATCACCAATGACATTAGATCAAATGAGAGATTTATAT
PopUID58	MF686967	CCATCAGGGAAATGTCCAGTATTTGGTAAAGGTATAATTATTGAGAATTCAAATACTACTTTTTTAAAACCGGTAGCTACGGGAAATCAAGATTTAAAAGATGGAGGTTTTGCTTTTCCTCCAACAAATCCTCTTATATCACCAATGACATTAGATCATATGAGAGATTTTTAT
PopUID59	MF686968	CCATCAGGGAAATGTCCAGTATTTGGTAAAGGTATAATTATTGAGAATTCAAATACTACTTTTTTAACACCGGTAGCTACGGAAAATCAAGATTTAAAAGATGGAGGTTTTGCTTTTCCTCCAACAAAACCTCATATGTCACCAATGACATTAGATCAAATGAGACATTTTTAT
PopUID60	MF686969	CCATCAGGGAAATGTCCAGTATTTGGTAAAGATATAATTATTGAGAATTCAAATACTACTTTTTTAAAACCGGTAGCTACGGGAAATCAAGATTTAAAAGATGGAGGTTTTGCTTTTCCTCCAACAGAACCTCTTATATCACCAATGACATTAGATGATATGAGAGATTTTTAT
PopUID61	MF686970	CCATCAGGGAAATGTCCAGTATTTGGTAAAGGTATAATTATTGAGAATTCAAATACTACTTTTTTAACACCGGTAGCTACGGAAAATCAAGATTTAAAAGATGGAGGTTTTGCTTTTCCTCCAACAAATCCTCCTATGTCACCAATGACATTAAATGGTATGAGAGATTTTTAT
PopUID62	MF686971	CCATCAGGGAAATGTCCAGTATTTGGTAAAGGTATAATTATTGAGAATTCAAATACTACTTTTTTAACACCGGTAGCTACGGAAAATCAAGATTTAAAAGATGGAGGTTTTGCTTTTCCTCCAACAAAACCTCATATGTCACCAATGACATTAGATCAAATGAGAGATTTTTAT
PopUID63	MF686972	CCATCAGGGAAATGTCCAGTATTTGGTAAAGGTATAATTATTGAGAATTCAAATACTACTTTTTTAACACCGGTAGCTACGGAAAATCAAGATTTAAAAGATGGAGGTTTTGCTTTTCCTCCAACAAAACCTCTTATGTCACCAATGACATTAGATGAAATGAGACATTTTTAT
PopUID64	MF686973	CCATCAGGGAAATGTCCAGTATTTGGTAAAGGTATAATTACTGAGAATTCAAATACTACTTTTTTAAAACCGGTAGCTACGGGAAATCAAGATTTAAAAGATGGAGGTTTTGCTTTTCCTCCAACAGAACCTCTTATATCACCAATGACATTAGATGATATGAGAGATTTTTAT
PopUID65	MF686974	CCATCAGGGAAATGTCCAGTATTTGGTAAAGGTATAATTATTGAGAATTCAAAAACTACTTTTTTAACACCGGTAGCTACGGGAAATCAATATTTAAAAGATGGAGGTTTTGCTTTTCCTCCAACAAAACCTCTTATGTCACCAATGACATTAGATGATATGAGACTTTTGTAT
PopUID67	MF686975	CCATCAGGGAAATGTCCAGTATTTGGTAAAGGTATAATTATTGAGAATTCAAAAACTACTTTTTTAACACCGGTAGCTACGGAAAATCAAGATTTAAAAGATGGAGGTTTTGCTTTTCCTCCAACAAAACCTCTTATGTCACCAATGACATTAGATCATATGAGAGATTTATAT
PopUID68	MF686976	CCATCAGGGAAATGTCCAGTATTTGGTAAAGGTATAATTATTGAGAATTCAAAAACTACTTTTTTAACACCGGTAGCTACGGAAAATCAAGATTTAAAAGATGGAGGTTTTGCTTTTCCTCCAACAAATCCTCCTATGTCACCAATGACATTAGATGATATGAGACTTTTGTAT
PopUID69	MF686977	CCATCAGGGAAATGTCCAGTATTTGGTAAAGGTATAATTATTGAGAATTCAAATACTACTTTTTTAACACGGGTAGCTACGGAAAATCAAGATTTAAAAGATGGAGGTTTTGCTTTTCCTCCAACAAATCCTCTTATATCACCAATGACATTAAATGGTATGAAAGATTTTTAT
PopUID70	MF686978	CCATCAGGGAAATGTCCAGTATTTGGTAAAGGTATAATTATTGAGAATTCAAATACTACTTTTTTAACACCGGTAGCTACGGAAAATCAAGATTTAAAAGATGGAGGTTTTGCTTTTCCTCCAACAAATCCTCCTATGTCACCAATGACATTAGATGATATGAGACTTTTGTAT
PopUID72	MF686979	CCATCAGGGAAATGTCCAGTATTTGGTAAAGGTATAATTATTGAGAATTCAAATACTACTTTTTTAACACCGGTAGCTACGGGAAAACAAGATTTAAAAGATGGAGGTTTTGCTTTTCCTCCAACAGATCCTCTTATATCACCAATGACATTAAATGGTATGAGAGATTTATAT
PopUID73	MF686980	CCATCAGGGAAATGTCCAGTATTTGGTAAAGGTATAATTATTGAGAATTCAAATACTACTTTTTTAACACCGGTAGCCACGGGAAATCAAGATTTAAAAGATGGAGGTTTTGCTTTTCCTCCAACAAAACCTCTTATGTCACCAATGACATTAGATGATATGAGACTTTTGTAT
PopUID74	MF686981	CCATCAGGGAAATGTCCAGTATTTGGTAAAGGTATAATTATTGAGAATTCAAAAACTACTTTTTTAACACCGGTAGCTACGGAAAATCAAGATTTAAAAGATGGAGGTTTTGCTTTTCCTCCAACAAATCCTCCTATGTCACCAATGACATTAGATCAAATGAGACATTTTTAT
PopUID76	MF686982	CCATCAGGGAAATGTCCAGTATTTGGTAAAGGTATAATTATTGAGAATTCAAATACTACTTTTTTAACACCGGTAGCTACGGAAAATCAAGATCTAAAAGATGGAGGTTTTGCTTTTCCTCCAACAAATCCTCTTATATCACCAATGACATTAAATGGTATGAAAGATTTTTAT
PopUID79	MF686983	CCATCAGGGAAATGTCCAGTATTTGGTAAAGGTATAATTATTGAGAATTCAAATACTACTTTTTTAAAACCGGTAGCTACGGGAAATCAAGATTTAAAAGATGGAGGTTTTGCTTTTCCTCCAACAGAACCTCTTATATCACCAATGACATTAGATCAAATGAGACATTTTTAT
PopUID80	MF686984	CCATCAGGGAAATGTCCAGTATTTGGTAAAGGTATAATTATTGAGAATTCAAATACTACTTTCTTAACACCGGTAGCTACGGAAAATCAAGATTTAAAAGATGGAGGTTTTGCTTTTCCTCCAACAAATCCTCTTATATCACCAATGACATTAGATCATATGAGAGATTCTTAT
PopUID81	MF686985	CCATCAGGGAAATGTCCAGTATTTGGTAAAGGTATAATTATTGAGAATTCAAATACTACTTTTTTAAAACCGGTAGCTACGGGAAATCAAGATTTAAAAGGTGGAGGTTTTGCTTTTCCTCCAACAGAACCTCTTATATCACCAATGACATTAAATGGTATGAGAGATTTTTAT
PopUID82	MF686986	CCATCAGGGAAATGTCCAGTATTTGGTAAAGGTATAATTATTGAGAATTCAAAAACTACTTTTTTAACACCGGTAGCTACGGAAAATCAAGATTTAAAAGATGGAGGTTTTGCTTTTCCTCCAACAAAACCTCATATGTCACCAATGACATTAGATCAAATGAGAGATTTTTAT
PopUID83	MF686987	CCATCAGGGAAATGTCCAGTATTTGGTAAAGGTGTAATTATTGAGAATTCAAATACTACTTTTTTAACACCGGTAGCTACGGGAAATCAATATTTAAAAGATGGAGGTTTTGCTTTTCCTCCAACAGAACCTCATATGTCACCAATGACATTAGATGAAATGAGACATTTTTAT
PopUID84	MF686988	CCATCAGGGAAATGTCCAGTATTTGGTAAAGGTATAATTATTGAGAATTCAAATACTACTTTTTCAACACCGGTAGCTACGGGAAAACAAGATTTAAAAGATGGAGGTTTTGCTTTTCCTCCAACAAATCCTCTTATATCACCAATGACATTAAATGGTATGAGAGATTTATAT
PopUID85	MF686989	CCATCAGGGAAATGTCCAGTATTTGGTAAAGGTATAATTATTGAGAATTCAAATACTACTTTTTTAACACCGGTAGCCACGGAAAATCAAGATTTAAAAGATGGAGGTTTTGCTTTTCCTCCAACAAAACCTCATATGTCACCAATGACATTAGATGATATGAGACTTTTGTAT
PopUID86	MF686990	CCATCAGGGAAATGTCCAGTATTTGGTAAAGGTATAATTATTGAGAATTCAAAAACTACTTTTTTAACACCGGTAGCTACGGAAAATCAAGATTTAAAAGATGGAGGTTTTGCTTTTCCTCCAACAAATCCTCCTATGTCACCAATGACATTAAATGGTATGGGAGATTTATAT
PopUID87	MF686991	CCATCAGGGAAATGTCCAGTATTTGGTAAAGGTATAATTATTGAGAATTCAAAAACTACTTTTTTAACACCGGTAGCTACGGAAAATCAAGATTTAAAAGATGGAGGTTTTGCTTTTCCTCCAACAGAACCTCTTATATCACCAATGACATTAGATCAAGTGAGAGATTTATAT
PopUID89	MF686992	CCATCAGGGAAATGTCCAGTATTTGGTAAAGGTATAATTATTGAGAATTCAAATACTACTTCTTTAACACCGGTAGCTACGGAAAATCAAGATTTAAAAGATGGAGGTTTTGCTTTTCCTCCAACAAATCCTCTTATATCACCAATGACATTAAATGGTATGAAAGATTTTTAT
PopUID92	MF686993	CCATCAGGGAAATGTCCAGTATTTGGTAAAGGTATAATTATTGAGAATTCAAATACTACTTTTTTAACACCGGTAGCTACGGGAAATCAATATTTAAAAGATGGAGGTTTTGCTTTTCCTCCAACAGAACCTCATATGTCGCCAATGACATTAGATGAAATGAGACATTTTTAT
PopUID93	MF686994	CCATCAGGGAAATGTCCAGTATTTGGTAAAGGTATAATTATTGAGAATTCAAATACTACTTTTTTAACACCGGTAGCTACGGAAAATCAAGATTTAAAAGATGGAGGTTTTGCTTTTCCTCCAACAAAACCTCTTATGTCACCAATGACATTAGATCAAATGAGACATTTTTAT
PopUID94	MF686995	CCATCAGGGAAATGTCCAGTATTTGGTAAAGGTATAATTATTGAGAATTCAAAAACTACTTTTTTAACACCGGTAGCTACGGAAAATCAAGATTTAAAAGATGGAGGTTTTGCTTTTCCTCCAACAGAACCTCTTATGTCACCAATGACATTAGATGATATGAGACGTTTTTAT
PopUID95	MF686996	CCATCAGGGAAATGTCCAGTATTTGGTAAAGGTATAATTATTGAGAATTCAAAAACTACTTTTTTAACACCGGTAGCTACGGAAAATCAAGATTTAAAAGATGGAGGTTTTGCTTTTCCTCCAACAAAACCTCTTATGTCACCAATGACATTAGATGATATGAGACTTTTGTAT
PopUID96	MF686997	CCATCAGGGAAATGTCCAGTATTTGGTAAAGGTATAATTATTGAGAATTCAAAAACTACTTTTTTAACACCGGTAGCTACGGAAAATCAAGATTTAAAAGATGGAGGTTTTGCTTTTCCTCCAACAGAACCTCTTATATCACCAATGACATTAGATCAAATGAGACATCTTTAT
PopUID97	MF686998	CCATCAGGGAAATGTCCAGTATTTGGTAAAGGTATAATTATTGAGAATTCAAATACTACTTTTTTAAAACCGGTAGCTACGGGAAATCAAGATTTAAAAGATGGAGGTTTTGCTTTTCCTCCAACAGAACCTCTTATATCACCAATGACATTAAATGGTATGAGAGATTTTTAT
PopUID98	MF686999	CCATCAGGGAAATGTCCAGTATTTGGTAAAGGTATAATTATTGAGAATTCAAATACTACTTTTTTAAAACCGGTAGCTACGGGAAATCAAGATTTAAAAGATGGAGGTTTTGCTTTTCCTCCAACAAATCCTCTTATATCACCAATGACATTAAATGGTATGAGAGATTTATAT
PopUID99	MF687000	CCATCAGGGAAATGTCCAGTATTTGGTAAAGGTATAATTATTGAGAATTCAAATACTACTTTTTTAACACCGGTAGCTACGGGAAAACAAGATTTAAAAGATGGAGGTTTTGCTTTTCCTCCAACAAATCCTCTTATATCACCAATGACATTAAATGGTATGAGAGATTTATAT
PopUID100	MF687001	CCATCAGGGAAATGTCCAGTATTTGGTAAAGGTATAATTATTGAGAATTCAAATACTACTTTTTTAACACCGGTAGCTACGGGAAAACAAGATTTAAAAGATGGAGGTTTTGCTTTTCCTCCAACAAATCCTCTTATATCACCAATGACATTAGATCATATGAGAGATTTTTAT
