# Supplementary material for: A deep sequencing approach to estimate Plasmodium falciparum complexity of infection (COI) and explore apical membrane antigen 1 diversity
Source: Malar J. 2017 Dec 16;16:490. doi: 10.1186/s12936-017-2137-9 (PMC5732508; doi:10.1186/s12936-017-2137-9)
Supplement: Supplementary file 6 — Additional file 6. Comparison of haplotype frequencies between all sample types, individual samples, and population cluster samples. [file 12936_2017_2137_MOESM6_ESM.xlsx]

## Sheet: Sheet1
Haplotype	All Sample Type Haplotype Fraction	Individual Sample Haplotype Fraction	Population Cluster Samples Haplotype Fraction
PopUID00	0.084024	0.0766757	0.0847311
PopUID01	0.0802659	0.0916853	0.079167
PopUID07	0.075771	0.0156112	0.0815598
PopUID96	0.0666301	0.0554615	0.0677048
PopUID08	0.0643261	0.0350978	0.0671386
PopUID99	0.0603545	0.0212913	0.0641133
PopUID02	0.0509206	0.0891214	0.0472448
PopUID93	0.0468938	0.0258064	0.0489229
PopUID09	0.0370235	0.0313351	0.0375709
PopUID16	0.0318743	0.0141177	0.033583
PopUID94	0.0270095	0.0156559	0.028102
PopUID14	0.0262034	0.0343526	0.0254192
PopUID18	0.0256683	0.00136168	0.0280071
PopUID23	0.0230933	0.0260767	0.0228062
PopUID97	0.0229699	0.0430397	0.0210387
PopUID06	0.0204865	0.033359	0.0192478
PopUID22	0.0176295	0.00120899	0.0192095
PopUID21	0.0169752	0.0314972	0.0155778
PopUID10	0.0144558	0.00303238	0.015555
PopUID15	0.0137146	0.0407612	0.0111121
PopUID04	0.013221	0.051467	0.00954079
PopUID95	0.0131162	0.0278263	0.0117007
PopUID98	0.0125652	0.0241269	0.0114527
PopUID20	0.0119166	0.0465788	0.00858128
PopUID12	0.0112713	0.0157797	0.0108375
PopUID38	0.0100307	0	0.0109959
PopUID51	0.01	0	0.0109622
PopUID32	0.00929568	0.00136495	0.0100588
PopUID40	0.00816868	0	0.0089547
PopUID100	0.00815228	0.0134799	0.00763963
PopUID27	0.00810393	0.00992748	0.00792846
PopUID36	0.00717368	0.00193668	0.0076776
PopUID55	0.00691613	0	0.00758163
PopUID24	0.00661197	0.018402	0.00547748
PopUID37	0.00647671	0.000968177	0.00700676
PopUID28	0.00575819	0.000703894	0.00624453
PopUID48	0.00558066	0	0.00611765
PopUID19	0.00369627	0.0183224	0.00228889
PopUID65	0.00355026	0	0.00389188
PopUID41	0.00345882	0.00221172	0.00357882
PopUID34	0.00305739	0.0155759	0.00185281
PopUID42	0.00303999	0	0.00333251
PopUID67	0.00239592	0	0.00262647
PopUID72	0.0019368	0	0.00212317
PopUID63	0.00193022	0	0.00211596
PopUID70	0.00189244	0	0.00207454
PopUID43	0.00173972	0.000893762	0.00182112
PopUID62	0.00170696	0	0.00187121
PopUID44	0.00163727	0.0126582	0.00057679
PopUID59	0.00120471	0	0.00132063
PopUID49	0.00116396	0.000654827	0.00121295
PopUID68	0.00114067	0	0.00125043
PopUID52	0.00111111	0.0126582	0
PopUID53	0.00100658	0.0114674	0
PopUID56	0.00055102	0	0.000604041
PopUID45	0.000510064	0	0.000559144
PopUID54	0.000484719	0.00552211	0
PopUID74	0.000299675	0	0.000328511
PopUID57	0.000274211	0.00312392	0
PopUID58	0.000264691	0.00301547	0
PopUID60	0.000239994	0.00273411	0
PopUID61	0.000235411	0.0026819	0
PopUID64	0.000171672	0.00195576	0
PopUID69	8.84838e-05	0.00100804	0
PopUID73	6.80313e-05	0.000775041	0
PopUID76	4.90041e-05	0.000558275	0
PopUID79	4.54862e-05	0.000518197	0
PopUID80	4.48212e-05	0.000510622	0
PopUID81	4.44399e-05	0.000506277	0
PopUID82	4.32751e-05	0.000493008	0
PopUID83	4.18148e-05	0.000476371	0
PopUID84	4.13593e-05	0.000471182	0
PopUID85	4.12834e-05	0.000470318	0
PopUID86	4.09146e-05	0.000466115	0
PopUID87	3.69169e-05	0.000420572	0
PopUID89	3.36253e-05	0.000383073	0
PopUID92	3.13084e-05	0.000356678	0
